# Supplementary material for: Unraveling the Roles of miR-204-5p and HMGA2 in Papillary Thyroid Cancer Tumorigenesis
Source: Int J Mol Sci. 2023 Jun 28;24(13):10764. doi: 10.3390/ijms241310764 (PMC10341554; doi:10.3390/ijms241310764)
Supplement: Supplementary file 1 [file ijms-24-10764-s001.zip]

Archive with 1 entries (1 files):
- Supplementary material final.pptx
